# Supplementary material for: Saturation time of exposure interval for cross-neutralization response to SARS-CoV-2: Implications for vaccine dose interval
Source: iScience. 2023 Apr 19;26(5):106694. doi: 10.1016/j.isci.2023.106694 (PMC10114312; doi:10.1016/j.isci.2023.106694)
Supplement: Table S3. Individual characteristics and serum titers of study participants, related to Figure 1 [file mmc2.xlsx]

## Sheet: Table S3
Table S3. Individual characteristics and serum titers of study participants. Related to Fig.1.			y			days	days	days	days	days	Log10	Log10	Log10	Log10	Log10	Log10	Log10	Log10
No.	Pseudo_ID	Group_ID	Age	Sex	Vaccine	Dose1_to_dose2_interval	Dose2_to_infection	Dose2_to_dose3_interval	Dose2_to_Last_exposure	Last_exposure_to_sera_collection	Anti-S	Anti-N	Ancestral_NT	BA.1_NT	BA.2_NT	BA.5_NT	BA.2.75_NT	BQ.1.1_NT
1	PreOmi_12	Pre-Omicron	30	F	BNT162b2	21	18	NA	18	15	3.02036	-1.11919	1.30103	0.849485	0.69897	0.849485	0.69897	0.39794
2	PreOmi_13	Pre-Omicron	27	F	BNT162b2	21	19	NA	19	12	3.38166	-1.11919	1.60206	1.15051	1	1.15051	1.30103	0.69897
3	PreOmi_36	Pre-Omicron	62	F	BNT162b2	21	23	NA	23	14	2.53148	-1.11351	1.30103	0.39794	0.39794	0.39794	0.39794	0.39794
4	PreOmi_43	Pre-Omicron	35	M	BNT162b2	21	42	NA	42	21	4.03583	0.330414	2.20412	1.90309	1.90309	1.60206	1.30103	0.69897
5	PreOmi_44	Pre-Omicron	24	F	BNT162b2	21	37	NA	37	22	4.09552	0.761928	2.65566	2.0536	2.0536	1.90309	1.75257	1.15051
6	PreOmi_45	Pre-Omicron	24	F	BNT162b2	24	39	NA	39	19	3.68717	0.0606978	2.20412	1.30103	1.60206	1.30103	1.30103	0.548455
7	PreOmi_46	Pre-Omicron	41	F	BNT162b2	21	52	NA	52	13	3.03141	-0.946922	1.30103	0.39794	0.39794	0.39794	0.39794	0.39794
8	PreOmi_48	Pre-Omicron	31	M	BNT162b2	21	46	NA	46	9	2.80821	-1.07058	1	0.39794	0.39794	0.39794	0.39794	0.39794
9	PreOmi_57	Pre-Omicron	27	F	BNT162b2	21	21	NA	21	16	3.00475	0.0211893	1.30103	0.548455	0.849485	0.849485	0.39794	0.39794
10	PreOmi_65	Pre-Omicron	25	F	BNT162b2	21	18	NA	18	11	3.38453	-1.12494	1.60206	1.15051	1	1	0.548455	0.39794
11	PreOmi_74	Pre-Omicron	28	M	BNT162b2	21	41	NA	41	11	3.49955	-0.10902	1.30103	1.30103	1	0.69897	0.849485	0.39794
12	PreOmi_81	Pre-Omicron	40	F	BNT162b2	23	28	NA	28	14	3.06221	-1.07058	1.30103	0.39794	0.69897	0.39794	0.39794	0.39794
13	PreOmi_82	Pre-Omicron	34	F	BNT162b2	28	30	NA	30	14	3.56961	-1.04096	1.90309	1	1.45154	1	0.849485	0.39794
14	PreOmi_90	Pre-Omicron	46	M	BNT162b2	21	41	NA	41	29	4.59028	1.74429	2.65566	1.90309	2.20412	1.75257	2.0536	1.30103
15	PreOmi_91	Pre-Omicron	25	M	BNT162b2	21	33	NA	33	28	4.04258	0.834421	2.35463	1.75257	1.75257	1.30103	1.60206	1.15051
16	PreOmi_93	Pre-Omicron	67	F	BNT162b2	21	50	NA	50	21	2.6149	-1.04576	0.69897	0.39794	0.39794	0.39794	0.39794	0.39794
17	PreOmi_96	Pre-Omicron	37	F	BNT162b2	21	56	NA	56	14	4.02449	0.276462	1.90309	1.60206	1.90309	0.849485	1.60206	0.39794
18	PreOmi_279	Pre-Omicron	35	F	BNT162b2	21	37	NA	37	16	4.32838	-0.338187	2.80618	1.90309	2.20412	2.0536	1.75257	NA
19	PreOmi_134	Pre-Omicron	83	F	Not listed	21	17	NA	17	9	3.68717	-0.705534	2.20412	0.849485	1.60206	1.15051	0.39794	0.548455
20	PreOmi_138	Pre-Omicron	36	F	BNT162b2	21	78	NA	78	13	4.09587	-0.879426	1.90309	1.90309	1.90309	1.45154	1.45154	0.548455
21	PreOmi_153	Pre-Omicron	25	F	BNT162b2	21	89	NA	89	7	4.00475	-0.170053	2.20412	1.45154	1.75257	1.45154	1.60206	1
22	PreOmi_154	Pre-Omicron	64	M	BNT162b2	21	83	NA	83	10	3.68842	-0.982967	1.60206	1.30103	1.15051	0.849485	1	0.39794
23	PreOmi_244	Pre-Omicron	38	M	BNT162b2	21	79	NA	79	14	4.6939	-0.141463	2.95669	1.90309	1.75257	1.90309	2.0536	NA
24	PreOmi_16	Pre-Omicron	26	F	BNT162b2	21	23	NA	23	10	3.37181	-0.962574	2.0536	1.45154	1.60206	1.30103	1.30103	0.39794
25	PreOmi_30	Pre-Omicron	20	F	BNT162b2	20	18	NA	18	18	3.57299	1.78118	2.65566	1.15051	1.30103	0.69897	1	0.39794
26	PreOmi_67	Pre-Omicron	36	F	BNT162b2	21	49	NA	49	13	3.42716	1.13513	2.20412	1.30103	1.15051	1	1.30103	0.39794
27	PreOmi_77	Pre-Omicron	48	F	BNT162b2	21	62	NA	62	14	4.16673	0.628389	2.95669	1.60206	1.90309	1.30103	1.60206	NA
28	PreOmi_83	Pre-Omicron	72	M	BNT162b2	21	17	NA	17	18	3.62972	0.0934217	2.20412	0.849485	1	0.548455	0.849485	0.39794
29	PreOmi_94	Pre-Omicron	46	F	BNT162b2	22	53	NA	53	21	4.27114	0.0334238	2.50515	1.90309	1.60206	1.30103	1.90309	1
30	PreOmi_95	Pre-Omicron	58	F	BNT162b2	27	53	NA	53	15	4.29115	-0.563837	2.65566	1.75257	1.45154	1.15051	1.45154	0.548455
31	PreOmi_114	Pre-Omicron	45	F	BNT162b2	21	64	NA	64	10	4.32858	0.482874	2.80618	2.0536	2.20412	1.90309	1.90309	1
32	PreOmi_118	Pre-Omicron	21	F	BNT162b2	21	60	NA	60	15	4.13386	0.0128372	2.50515	1.75257	1.90309	1.45154	1.45154	0.69897
33	PreOmi_123	Pre-Omicron	46	F	BNT162b2	19	57	NA	57	15	4.11261	-0.249492	2.65566	1.60206	2.20412	1.60206	1.30103	NA
34	PreOmi_137	Pre-Omicron	25	F	BNT162b2	21	73	NA	73	18	4.5027	1.54728	2.95669	2.0536	1.90309	1.60206	2.0536	1.30103
35	PreOmi_148	Pre-Omicron	28	F	BNT162b2	21	25	NA	25	11	3.82633	-0.0357404	2.50515	1.75257	1.90309	1.60206	1.60206	NA
36	PreOmi_156	Pre-Omicron	22	F	BNT162b2	20	60	NA	60	15	4.19976	1.24055	2.65566	1.90309	1.75257	1.75257	1.60206	0.849485
37	PreOmi_157	Pre-Omicron	22	F	BNT162b2	21	62	NA	62	15	3.92283	0.663701	2.35463	1.30103	1.30103	1.30103	1.30103	NA
38	PreOmi_179	Pre-Omicron	82	M	BNT162b2	21	37	NA	37	12	3.9983	-0.441291	3.40824	0.69897	1.30103	0.69897	1	0.39794
39	PreOmi_181	Pre-Omicron	76	F	BNT162b2	21	39	NA	39	10	3.94111	-0.47237	2.50515	1.60206	1.60206	1.45154	1.60206	0.69897
40	PreOmi_184	Pre-Omicron	29	F	BNT162b2	21	84	NA	84	12	2.617	-0.295849	3.10721	2.35463	2.35463	2.0536	2.35463	1.30103
41	PreOmi_185	Pre-Omicron	30	M	BNT162b2	21	84	NA	84	12	4.96534	0.0413927	3.10721	2.35463	2.50515	2.20412	2.20412	1.60206
42	PreOmi_247	Pre-Omicron	89	M	BNT162b2	45	29	NA	29	11	4.75205	0.0530784	3.10721	2.0536	1.45154	1	1.90309	NA
43	PreOmi_248	Pre-Omicron	48	M	BNT162b2	21	102	NA	102	10	4.86493	0.31597	3.10721	2.20412	2.20412	2.0536	2.20412	1.60206
44	PreOmi_318	Pre-Omicron	75	F	BNT162b2	21	62	NA	62	10	3.56549	-0.679854	2.50515	1.60206	1.30103	1.60206	1.30103	0.39794
45	PreOmi_347	Pre-Omicron	69	M	BNT162b2	22	35	NA	35	11	4.67852	0.640481	2.35463	1.60206	1.60206	1.60206	1.45154	NA
46	PreOmi_348	Pre-Omicron	71	F	BNT162b2	21	34	NA	34	10	3.83582	0.746634	2.35463	1.30103	1.45154	0.69897	1.30103	0.39794
47	PreOmi_349	Pre-Omicron	24	M	BNT162b2	21	83	NA	83	13	3.81644	-0.319664	2.35463	1.60206	1.45154	1.45154	1.45154	0.849485
48	PreOmi_350	Pre-Omicron	23	F	BNT162b2	21	81	NA	81	11	4.233	-0.090444	2.65566	2.0536	1.75257	1.75257	1.60206	1.15051
49	Omi_310529	Omicron	42	F	BNT162b2	21	96	NA	96	16	4.667	1.258	2.80618	2.50515	2.50515	1.90309	2.80618	1.60206
50	Omi_430343	Omicron	40	F	BNT162b2	34	100	NA	100	19	4.92	0.708	3.25772	2.80618	2.65566	1.90309	2.80618	1.60206
51	Omi_330897	Omicron	44	F	BNT162b2	21	115	NA	115	15	3.955	0.38	2.0536	1.75257	1.75257	1.30103	1.90309	0.849485
52	Omi_230474	Omicron	50	F	BNT162b2	21	119	NA	119	12	4.215	0.38	2.65566	2.20412	2.35463	1.60206	2.50515	1.15051
53	Omi_421180	Omicron	47	F	BNT162b2	21	124	NA	124	23	4.815	0.748	3.10721	2.50515	2.80618	2.50515	2.80618	1.60206
54	Omi_421253	Omicron	51	F	BNT162b2	22	127	NA	127	13	4.632	0.041	2.20412	2.20412	2.35463	2.20412	2.20412	1.45154
55	Omi_212344	Omicron	36	F	BNT162b2	21	131	NA	131	18	4.31	1.461	2.95669	2.20412	2.0536	1.90309	2.50515	1.45154
56	Omi_310849	Omicron	49	M	mRNA-1273	28	125	NA	125	23	4.25	0.863	2.50515	2.0536	2.0536	1.60206	1.90309	1.15051
57	Omi_212307	Omicron	37	F	BNT162b2	21	141	NA	141	20	4.212	0.908	2.80618	2.0536	1.45154	1.60206	2.20412	1
58	Omi_321181	Omicron	59	F	mRNA-1273	28	149	NA	149	30	4.629	-0.155	2.80618	2.65566	2.65566	2.35463	2.80618	1.45154
59	Omi_330765	Omicron	29	M	mRNA-1273	35	145	NA	145	19	4.889	1.405	2.80618	2.80618	2.50515	2.20412	2.65566	1.60206
60	Omi_111038	Omicron	43	F	mRNA-1273	28	152	NA	152	20	4.386	0.176	2.50515	2.0536	2.20412	1.60206	2.50515	1.30103
61	Omi_220584	Omicron	54	F	BNT162b2	21	166	NA	166	13	5.083	1.792	3.70927	2.95669	2.95669	2.50515	3.40824	2.20412
62	Omi_510747	Omicron	48	F	mRNA-1273	30	157	NA	157	23	4.69	1.486	2.80618	2.65566	2.50515	1.60206	2.95669	1.45154
63	Omi_211845	Omicron	50	F	BNT162b2	21	167	NA	167	8	4.538	0.477	2.80618	2.20412	2.0536	1.90309	2.80618	1.60206
64	Omi_421237	Omicron	48	M	BNT162b2	14	174	NA	174	26	5.004	0.826	3.10721	3.10721	3.25772	2.50515	3.25772	1.90309
65	Omi_410832	Omicron	57	F	mRNA-1273	29	160	NA	160	26	5.32	1.107	3.85978	3.55875	3.55875	3.10721	3.70927	2.80618
66	Omi_230472	Omicron	33	M	BNT162b2	21	169	NA	169	7	4.064	-1	2.35463	1.90309	1.75257	1.45154	2.0536	1.15051
67	Omi_212294	Omicron	39	F	BNT162b2	21	172	NA	172	27	4.215	0.763	2.95669	2.0536	2.20412	2.0536	2.50515	1.30103
68	Omi_211912	Omicron	56	M	mRNA-1273	21	173	NA	173	27	4.736	0.857	3.10721	2.50515	2.35463	1.90309	2.65566	1.45154
69	Omi_540959	Omicron	38	M	BNT162b2	21	177	NA	177	20	4.854	0.176	3.10721	2.35463	2.50515	1.75257	2.80618	1.45154
70	Omi_310719	Omicron	56	F	mRNA-1273	35	166	NA	166	16	4.986	0.613	2.95669	2.65566	2.80618	2.0536	3.10721	1.45154
71	Omi_321051	Omicron	20	F	mRNA-1273	32	178	NA	178	9	4.334	-1	2.20412	1.90309	2.20412	1.90309	2.20412	1.45154
72	Omi_212346	Omicron	45	F	mRNA-1273	34	176	NA	176	18	3.617	-0.523	1.60206	1.15051	1.30103	0.69897	1.75257	0.39794
73	Omi_410785	Omicron	58	M	BNT162b2	21	190	NA	190	25	4.937	1.947	3.10721	2.80618	3.10721	2.50515	2.95669	1.90309
74	Omi_510643	Omicron	53	M	BNT162b2	21	194	NA	194	11	5.223	1.609	3.40824	3.25772	3.10721	2.50515	3.25772	1.90309
75	Omi_410873	Omicron	31	F	BNT162b2	23	197	NA	197	24	4.332	0.886	2.50515	2.20412	2.35463	2.0536	2.50515	1.15051
76	Omi_510691	Omicron	56	F	mRNA-1273	28	197	NA	197	10	4.248	-1	2.65566	2.20412	2.20412	1.60206	2.50515	1.45154
77	Omi_230483	Omicron	25	F	BNT162b2	21	207	NA	207	26	4.731	0.556	3.10721	2.50515	2.65566	2.20412	2.80618	1.90309
78	Omi_421214	Omicron	60	F	BNT162b2	21	223	NA	223	21	4.95	0.447	3.40824	2.65566	3.10721	2.20412	3.10721	1.60206
79	Bst_111086	Boosted	24	F	BNT162b2	21	NA	223	223	9	4.265	-1.301	2.35463	1.60206	1.60206	1.45154	1.90309	1
80	Bst_120192	Boosted	37	M	BNT162b2	21	NA	237	237	16	4.571	-1.301	2.65566	1.75257	1.75257	1.60206	2.0536	1.30103
81	Bst_111144	Boosted	58	F	BNT162b2	21	NA	227	227	21	4.127	-1.301	2.65566	1.60206	1.60206	1.30103	1.90309	0.849485
82	Bst_120139	Boosted	23	F	BNT162b2	21	NA	266	266	21	4.076	-1.301	2.35463	1.30103	1.45154	1.30103	1.75257	1
83	Bst_211683	Boosted	50	F	BNT162b2	21	NA	224	224	14	4.713	-1.301	3.10721	2.0536	2.20412	1.75257	2.20412	1.60206
84	Bst_310722	Boosted	54	F	BNT162b2	21	NA	215	215	25	4.225	-1.301	2.50515	1.75257	1.90309	1.60206	1.90309	1
85	Bst_330476	Boosted	51	F	BNT162b2	21	NA	229	229	27	4.049	-1.301	2.0536	1.90309	1.90309	1.75257	2.0536	1.15051
86	Bst_320954	Boosted	33	F	BNT162b2	21	NA	251	251	27	4.137	-1.301	2.35463	1.60206	1.60206	1.45154	1.90309	0.849485
87	Bst_421084	Boosted	55	F	BNT162b2	21	NA	216	216	11	4.853	-1.301	2.80618	2.35463	2.35463	2.20412	2.80618	1.45154
88	Bst_421148	Boosted	44	F	BNT162b2	21	NA	264	264	15	4.354	-1.301	2.35463	1.60206	1.75257	1.75257	1.75257	1.15051
89	Bst_410680	Boosted	29	F	BNT162b2	21	NA	247	247	16	4.225	-1.301	2.20412	1.90309	1.75257	1.60206	1.75257	0.69897
90	Bst_430466	Boosted	43	F	BNT162b2	21	NA	225	225	19	4.553	-1.301	3.25772	2.20412	2.20412	2.0536	2.50515	1.45154
91	Bst_421029	Boosted	47	M	BNT162b2	21	NA	205	205	25	3.864	-1.301	1.75257	1	1.30103	1.30103	1.30103	0.548455
92	Bst_410875	Boosted	54	F	BNT162b2	21	NA	221	221	30	4.107	-1.301	2.50515	1.60206	1.90309	1.60206	1.90309	1
93	Bst_530370	Boosted	51	F	BNT162b2	21	NA	209	209	8	4.255	-1.301	2.80618	1.75257	1.90309	1.45154	1.90309	1.60206
94	Bst_530360	Boosted	22	F	BNT162b2	21	NA	292	292	10	4.34	-1.301	2.80618	2.0536	2.0536	1.30103	2.20412	1.30103
95	Bst_510675	Boosted	43	F	BNT162b2	21	NA	238	238	13	3.945	-1.301	2.50515	1.60206	1.30103	0.849485	1.90309	0.69897
96	Bst_510572	Boosted	45	F	BNT162b2	21	NA	234	234	15	4.334	-1.301	2.50515	1.90309	1.90309	1.30103	2.0536	1.15051
97	Bst_530531	Boosted	54	F	BNT162b2	21	NA	248	248	16	4.769	-1.301	3.10721	2.20412	2.20412	1.75257	2.35463	1.45154
98	Bst_540906	Boosted	48	F	BNT162b2	21	NA	186	186	17	3.989	-1.301	2.50515	1.30103	1.60206	1.15051	1.75257	1
99	Bst_540490	Boosted	52	F	BNT162b2	21	NA	280	280	17	4.19	-1.301	2.50515	1.60206	1.75257	1.30103	1.90309	1.15051
100	Bst_530426	Boosted	59	M	BNT162b2	21	NA	280	280	18	4.233	-1.301	2.65566	1.75257	1.90309	1.30103	1.90309	1.15051
101	Bst_540846	Boosted	54	F	BNT162b2	21	NA	196	196	19	4.146	-1.301	2.35463	1.60206	1.90309	1.30103	1.90309	1.15051
102	Bst_540725	Boosted	40	F	BNT162b2	21	NA	244	244	19	4.193	-1.301	2.35463	1.60206	1.60206	1	1.90309	0.548455
103	Bst_540651	Boosted	28	F	BNT162b2	21	NA	298	298	19	4.377	-1.301	2.80618	1.90309	2.20412	1.60206	2.20412	1.30103
104	Bst_530348	Boosted	44	F	BNT162b2	21	NA	237	237	24	4.049	-1.301	2.0536	1.60206	1.60206	1	1.60206	1
105	Bst_540593	Boosted	21	F	BNT162b2	21	NA	255	255	25	4.648	-1.301	3.25772	2.0536	2.65566	2.0536	2.50515	1.75257
106	Bst_510525	Boosted	37	F	BNT162b2	21	NA	259	259	25	4.161	-1.301	2.50515	1.60206	1.60206	1.30103	1.75257	0.849485
107	Bst_540674	Boosted	39	F	BNT162b2	21	NA	237	237	29	4.13	-1.301	2.50515	1.75257	1.75257	1.30103	1.75257	1
108	Bst_510623	Boosted	44	M	BNT162b2	21	NA	234	234	30	4.283	-1.301	2.65566	1.90309	2.0536	1.60206	1.90309	1.45154
